# Supplementary material for: Index-based tools for livelihood security and resilience assessment (LiSeRA) in lower Mekong Basin
Source: MethodsX. 2023 Jul 29;11:102301. doi: 10.1016/j.mex.2023.102301 (PMC10410510; doi:10.1016/j.mex.2023.102301)
Supplement: Supplementary file 1 [file mmc1.xlsx]

## Sheet: LiSeRA Template 
Dimension		Human Capital	Social Capital	Natural Capital	Physical Capital	Financial Capital
Absorb	Investment
	Resistance
	Adaptation
	Planning
Manage/Respond	Preparedness
	Capacity
	Contingency
	Management
Recover	Legislature
	Economy
	Reconstruction
	Resilient

## Sheet: Dashboard_Livelihood
Dimension		L1 : Human		L2: Social		L3: Natural		L4:Physical		L5: Financial			Dimension	Value	% of Ideal Value
P1 : Absorb	R1: Investment	L1R1	0.0739941	L2R1	0.168668	L3R1	0.84	L4R1	0.310474	L5R1	0.5008		Human	5.45074	0.641263
	R2: Resistance	L1R2	0.568131	L2R2	0.785146	L3R2	0.576	L4R2	0	L5R2	0.269409		Social	4.10205	0.482594
	R3: Adaptation	L1R3	0.218187	L2R3	0.233776	L3R3	0	L4R3	0.397903	L5R3	0.639949		Natural	5.52	0.46
	R4: Planning	L1R4	0.447429	L2R4	0.119791	L3R4	0.72	L4R4	0.267402	L5R4	0.33		Physical	6.35841	0.635841
P2: Manage/ Respond	R5: Preparedness	L1R5	0.851218	L2R5	0	L3R5	0.576	L4R5	1.1127	L5R5	0.178104		Financial	7.02722	0.63707
	R6: Capacity	L1R6	0	L2R6	0.405392	L3R6	0.624	L4R6	0.558204	L5R6	0.400609
	R7: Contingency	L1R7	1.29421	L2R7	0.301224	L3R7	0.288	L4R7	0.0982763	L5R7	0.682062
	R8: Management	L1R8	0.102498	L2R8	0.376282	L3R8	0.768	L4R8	0.294398	L5R8	1.00626
P3: Recover	R9: Legislature	L1R9	0.318544	L2R9	0.27558	L3R9	0	L4R9	1.42555	L5R9	0.483326
	R10: Economy	L1R10	0.358677	L2R10	0.370411	L3R10	0.36	L4R10	0.227061	L5R10	1.89511
	R11: Reconstruction	L1R11	0.470173	L2R11	0.714189	L3R11	0.48	L4R11	0.354358	L5R11	0.377599
	R12: Resilient	L1R12	0.747673	L2R12	0.351589	L3R12	0.288	L4R12	1.31209	L5R12	0.264
SUM		5.45074		4.10205		5.52		6.35841		7.02722
Ideal Value		8.5		8.5		12		10		11.0305
Percentage of Ideal Value		0.641263		0.482594		0.46		0.635841		0.63707

## Sheet: Dashboard_Resilience
Dimension		L1 : Human		L2: Social		L3: Natural		L4:Physical		L5: Financial		SUM	Ideal Value	% of Ideal Value
P1 : Absorb	R1: Investment	R1L1	0.34	R1L2	0.17	R1L3	0.306	R1L4	0.425	R1L5	0	1.241	1.7	0.73
	R2: Resistance	R2L1	0.168	R2L2	0.057	R2L3	0.096	R2L4	0.066	R2L5	0.174	0.561	1.5	0.374
	R3: Adaptation	R3L1	0.1296	R3L2	0.216	R3L3	0.1134	R3L4	0	R3L5	0.162	0.621	2.7	0.23
	R4: Planning	R4L1	0.5166	R4L2	0.3444	R4L3	0.5412	R4L4	0.3608	R4L5	0.4592	2.2222	4.1	0.542
P2: Manage/ Respond	R5: Preparedness	R5L1	0.35802	R5L2	0.3672	R5L3	0.52326	R5L4	0	R5L5	0.74358	1.99206	4.6359	0.429703
	R6: Capacity	R6L1	0.42432	R6L2	0.23868	R6L3	0.87516	R6L4	0.37128	R6L5	1.1934	3.10284	6.63	0.468
	R7: Contingency	R7L1	0.918	R7L2	1.13832	R7L3	1.5912	R7L4	0	R7L5	0.99144	4.63896	6.0588	0.765657
	R8: Management	R8L1	1.8768	R8L2	1.81152	R8L3	0	R8L4	0	R8L5	1.33824	5.02656	8.2416	0.609901
P3: Recover	R9: Legislature	R9L1	0.37584	R9L2	0.26448	R9L3	0.77256	R9L4	0	R9L5	0.9048	2.31768	3.48	0.666
	R10: Economy	R10L1	0	R10L2	1.16928	R10L3	0	R10L4	0.61248	R10L5	0	1.78176	3.48	0.512
	R11: Reconstruction	R11L1	0	R11L2	0	R11L3	1.3311	R11L4	0.51156	R11L5	0	1.84266	2.61	0.706
	R12: Resilient	R12L1	0	R12L2	0.43384	R12L3	0.37468	R12L4	0.76908	R12L5	0.65076	2.22836	4.93	0.452
Dimension	Sub Dimension	Value	%
P1 : Absorb	R1: Investment	1.241	0.73
	R2: Resistance	0.561	0.374
	R3: Adaptation	0.621	0.23
	R4: Planning	2.2222	0.542
P2: Manage/ Respond	R5: Preparedness	1.99206	0.429703
	R6: Capacity	3.10284	0.468
	R7: Contingency	4.63896	0.765657
	R8: Management	5.02656	0.609901
P3: Recover	R9: Legislature	2.31768	0.666
	R10: Economy	1.78176	0.512
	R11: Reconstruction	1.84266	0.706
	R12: Resilient	2.22836	0.452

## Sheet: Dashboard_Total
Dimension			L1 : Human		L2: Social		L3: Natural		L4:Physical		L5: Financial	SUM	Ideal Value	% of Ideal Value
P1 : Absorb	R1: Investment	R1L1	0.413994	R1L2	0.338668	R1L3	1.146	R1L4	0.735474	R1L5	0.5008	3.13494	4.60863	0.680232
	R2: Resistance	R2L1	0.736131	R2L2	0.842146	R2L3	0.672	R2L4	0.066	R2L5	0.443409	2.75969	5.48496	0.503137
	R3: Adaptation	R3L1	0.347787	R3L2	0.449776	R3L3	0.1134	R3L4	0.397903	R3L5	0.801949	2.11081	5.09093	0.414622
	R4: Planning	R4L1	0.964029	R4L2	0.464191	R4L3	1.2612	R4L4	0.628202	R4L5	0.7892	4.10682	6.97675	0.588644
P2: Manage/ Respond	R5: Preparedness	R5L1	1.20924	R5L2	0.3672	R5L3	1.09926	R5L4	1.1127	R5L5	0.921684	4.71008	11.247	0.418785
	R6: Capacity	R6L1	0.42432	R6L2	0.644072	R6L3	1.49916	R6L4	0.929484	R6L5	1.59401	5.09105	11.2986	0.450592
	R7: Contingency	R7L1	2.21221	R7L2	1.43954	R7L3	1.8792	R7L4	0.0982763	R7L5	1.6735	7.30273	9.9632	0.73297
	R8: Management	R8L1	1.9793	R8L2	2.1878	R8L3	0.768	R8L4	0.294398	R8L5	2.3445	7.574	12.6389	0.599263
P3: Recover	R9: Legislature	R9L1	0.694384	R9L2	0.54006	R9L3	0.77256	R9L4	1.42555	R9L5	1.38813	4.82068	7.1962	0.669893
	R10: Economy	R10L1	0.358677	R10L2	1.53969	R10L3	0.36	R10L4	0.839541	R10L5	1.89511	4.99302	9.43168	0.529388
	R11: Reconstruction	R11L1	0.470173	R11L2	0.714189	R11L3	1.8111	R11L4	0.865918	R11L5	0.377599	4.23898	6.81792	0.62174
	R12: Resilient	R12L1	0.747673	R12L2	0.785429	R12L3	0.66268	R12L4	2.08117	R12L5	0.91476	5.19171	9.35574	0.554922
SUM		10.5579		10.3128		12.0446		9.47461		13.6446		56.0345
Ideal Value		15.6377		21.3334		21.6963		18.2269		23.2025		100.11
Percentage of Ideal Value		0.675158		0.48341		0.555144		0.519815		0.588067

## Sheet: Indicator Library_Livelihood
INSTRUCTIONS	Enter the weightage of Livelihood Dimensions in this Column				Enter the weightage of each indicator in this column	The adjusted indicator weightage will be calculated automatically from the entered dimension and indicator weightage
Dimension	Dim Wt.	Code	Indicators	Indicator Description (Measurement)	Ind Wt.	Adjusted Indicator Wt = Gobal Wt * Indicator Wt	References
Human	0.17	L1R1	Home ownership	Proportion of households that have full ownership of their houses	0.043526	0.00739941	(Sina et al., 2019)
		L1R2	Physical and mental health	Proportion of population with physical or mental health issues (disabilities)	0.111398	0.0189377	(Sina et al., 2019)
		L1R3	Innovation potential	Potential of the communities to innovate and develop new ideas and skills for livelihood	0.025669	0.00436373	(Oxfam, 2013)
		L1R4	Level of expertise and skills	Proportion of working population with accredited expertise and skills for livelihood	0.0657983	0.0111857	(Sina et al., 2019)
		L1R5	Ability and health of labor	Proportion of working age population with physical and mental health issues (disabilities)	0.250358	0.0425609	(Scoones, 1998)
		L1R6	Farmer education	Proportion of farmer households with secondary or tertiary education	0.0465654	0.00791611	(Lecegui et al., 2022)
		L1R7	Financial circumstance	Proportion of households with financial issues such as poverty, debts, lack of ownership etc.	0.15226	0.0258842	(Sina et al., 2019)
		L1R8	Traditional ecological knowledge	Adoption and implementation of traditional ecological knowledge & skills in livelihood activities	0.0301465	0.0051249	(Lecegui et al., 2022)
		L1R9	Land ownership and secure land rights	Proportion of households with secure land ownership and rights	0.0468447	0.0079636	(SDG, 2017)
		L1R10	Income	Average income level of households	0.0703289	0.0119559	(Ainuddin & Routray, 2012)
		L1R11	Access to basic services	Proportion of population living in households with access to basic services (healthcare, education, transportation, WASH etc.)	0.0691431	0.0117543	(SDG, 2017)
		L1R12	Stability of income	Proportion of working-age population with stable jobs (salary) and income sources	0.0879616	0.0149535	(Sina et al., 2019)
Social	0.17	L2R1	Conservation and protection of cultural and natural heritage and resource	Proportion of municipal or central government budget for preservation, protection and conservation of cultural and natural heritage and resources	0.0496082	0.0084334	(SDG, 2017)
		L2R2	Social resources and support	Proportion of households/population who are engaged in social activities such as networks, groups, affiliations etc.	0.115463	0.0196287	(Scoones, 1998)
		L2R3	Pro-poor public social spending	Proportion of total municipal or government budget designated to support the poor and vulnerable populations	0.0458385	0.00779255	(SDG, 2017)
		L2R4	Application of Local Disaster Risk Reduction strategies	Development, adoption and implementation of local disaster risk reduction strategies in line with national disaster risk reduction strategies	0.0704656	0.0119791	(SDG, 2017)
		L2R5	Social protection for vulnerable groups	Proportion of population covered by social protection systems such as insurance, subsistence allowances, facilities etc.	0.122334	0.0207968	(SDG, 2017)
		L2R6	Exchange and reciprocity of social capital	Availability of mechanisms and systems to facilitate the transfer of social and cultural values, norms, knowledge and skills	0.119233	0.0202696	(Lecegui et al., 2022)
		L2R7	Cooperative societies, self-help groups	Availability and access of the population to cooperative societies and self help groups for social support	0.0590636	0.0100408	Erenstein et al. (2010)
		L2R8	Social Networking	Proportion of households involved in social networks, organizations and groups	0.0553357	0.00940706	Adato and Meizen-Dick (2002)
		L2R9	Access to state	Proportion of population with ease of access to public facilities, markets, government agencies etc.	0.081053	0.013779	Tacoli (1999)
		L2R10	Skills, knowledge and abillity of labor	Proportion of working-age population with accredited skills & knowledge	0.0726296	0.012347	Tacoli (1999)
		L2R11	Participatory collaboration mechanisms	Inclusion of participatory approaches and mechanisms in development planning an disaster risk management	0.140037	0.0238063	(Courtney et al., 2008)
		L2R12	Gender equity	Adoption of gender equity and inclusion within community including immunization, access to facilities, income generation etc.	0.0689389	0.0117196	Erenstein et al. (2010)
Natural	0.24	L3R1	Quality of bio-diversity and natural resources	Actions undertaken to maintain and enhance the quality, health and status of bio-diversity & natural resources including flora & fauna, land, air, water etc.	0.07	0.0168	Adato and Meizen-Dick (2002)
		L3R2	Productive agriculture	Proportion of agricultural area with irrigation and agricultural system facilities	0.06	0.0144	(SDG, 2017)
		L3R3	Development of adaptive resources for agricultural sustainability	Actions undertaken to develop and enhance agricultural resources for sustainable agriculture	0.04	0.0096	(SDG, 2017)
		L3R4	Agricultural sustainability	Research and development for innovation in agricultural systems and mechanisms	0.06	0.0144	(SDG, 2017)
		L3R5	Agricultural capacity	The capacity of agricultural land computed through soil capability index	0.12	0.0288	Erenstein et al. (2010)
		L3R6	Access to natural resources	Access of the community/households to natural resources for their livelihood activities	0.13	0.0312	(Lecegui et al., 2022)
		L3R7	Genetic conservation for food and agricultural sustainability	Number of plant and animal genetic resources conserved and enhanced for food and agricultural sustainability	0.04	0.0096	(SDG, 2017)
		L3R8	Sustainable land use	Proportion of land consumption rate compared to population growth rate	0.16	0.0384	(SDG, 2017)
		L3R9				0	(Sina et al., 2019)
		L3R10	Location of community	Distance of community from economic activity centers to allow adequate economic opportunities	0.15	0.036	Scoones (1998)
		L3R11	Environmental services	Incorporation of sustainable environmental practices for livelihood activities	0.05	0.012	(Ifejika Speranza et al., 2014)
		L3R12	Soil capacity	Classification of soil capacity in terms of soil fertility, moisture, organic content etc.	0.12	0.0288	Campbell et al. (2001)
Physical	0.2	L4R1	Household assets	Proportion of household with required assets for livelihood sustainability and stability	0.0776186	0.0155237	(SDG, 2017)
		L4R2	Quality and status of critical infrastructure	(a) Damage to critical infrastructure and (b) number of disruptions to basic services, attributed to disasters	0.0663121	0.0132624	Erenstein et al. (2010)
		L4R3	Infrastructure and facilities to enhance productive agriculture	Proportion of agricultural land equipped with a) irrigation, b) farm mechanization, c) accessibility from nearest markets	0.0663171	0.0132634	(SDG, 2017)
		L4R4	Accessibility to transportation	Proportion of population that has convenient access to public transport	0.0668504	0.0133701	(SDG, 2017)
		L4R5	Sustainable transportation and road networks	Proportion of the rural population who live within 2 km of an all-season road	0.11127	0.022254	(SDG, 2017)
		L4R6	Expenditure on essential and critical services	Proportion of total government spending on essential services (education, health and social protection)	0.0697755	0.0139551	(SDG, 2017)
		L4R7	Development aid and support	Total official international support (official development assistance plus other official flows) to infrastructure	0.0491381	0.00982763	( Orencio & Fujii, 2013)
		L4R8	Environmental practices that reduce hazard risk	Adoption and implementation of environmental practices and nature based solutions to reduce hazards and risk	0.0735996	0.0147199	Orencio & Fujii, 2013)
		L4R9	Prevention of unsustainable land use	Policies and instruments to prevent unsustainable use of land and resources	0.142555	0.028511	(SDG, 2017)
		L4R10	Slum and informal settlements and vulnerable population	Proportion of urban population living in slums, informal settlements or inadequate housing	0.0567653	0.0113531	(SDG, 2017)
		L4R11	Availability of WASH services	Proportion of population using (a) safely managed sanitation services and (b) a hand-washing facility with soap and water	0.0885895	0.0177179	(SDG, 2017)
		L4R12	Telecommunication and network coverage	Proportion of population covered by a mobile network, by technology	0.131209	0.0262418	(Ainuddin & Routray, 2012)
Financial	0.22	L5R1	Availability of housing capital	Proportion of household funds comprised of housing and shelter services	0.0455272	0.010016	(SDG, 2017)
		L5R2	Diverse and environmentally sustainable livelihoods	Proportion of local economic and livelihood activities that are characterized as diversified and environmentally sustainable	0.0612292	0.0134704	(Oxfam, 2013)
		L5R3	Livelihood Viability	Presence of positive environment (social, cultural, financial) that supports the development and expansion of livelihood activities	0.0581771	0.012799	(SDG, 2017)
		L5R4	Support for poor households	Policies and strategies to enhance the financial capacity of population living below the national poverty line.	0.03	0.0066	(SDG, 2017)
		L5R5	Assistance for vulnerable population and groups	Total official development assistance grants from all donors that focus on poverty reduction as a share of the recipient country’s gross national income	0.0809565	0.0178104	(Ainuddin & Routray, 2012)
		L5R6	Employment	Proportion of working-age population engaged in sustainable income generating activities	0.0910476	0.0200305	(SDG, 2017)
		L5R7	Income and economy of small-scale farmers	Monthly average income of small-scale farmers	0.103343	0.0227354	Sina et al., 2019
		L5R8	Availability of social capital	Presence of social support mechanisms, institutions and services to enhance financial status of the communities	0.091478	0.0201252	Sina et al., 2019
		L5R9	Recovery policies and decisions	Presence of policies, instruments, institutions and mechanisms for effective recovery of economy	0.109847	0.0241663	(Ainuddin & Routray, 2012)
		L5R10	Diversified economic activities	Proportion of households with multiple sources of income	0.215353	0.0473776	Sina et al., 2019
		L5R11	Access to livelihood support	Proportion of households with access to financial support for livelihood	0.0858181	0.01888	(SDG, 2017)
		L5R12	Poverty and economic status	Proportion of the population living below the international/national poverty line	0.03	0.0066	(SDG, 2017)

## Sheet: Indicator Library_Resilience
INSTRUCTIONS	Enter the Global Weightage of Resilience Dimensions here		Enter the weightages of the Sub-dimensions in each dimension here				Enter the weightages of indicators within each of the sub-dimension here	The adjusted indicator weightage will be calculated automatically from the entered dimension and indicator weightage
Dimension	Dim Wt.	Sub -Dimension	Sub Dim Wt.	Code	Indicators	Indicator Description (Measurement)	Ind. Wt	Adjusted Indicator Wt = D Wt. * SD Wt.*Ind Wt.	References
Absorb	0.2	Investment	0.17	R1L1	Comprehensive partnership with external agencies on DRR	Actions undertaken for enhancing partnerships with external agencies for disaster risk management	0.2	0.0068	(Orencio & Fujii, 2013)
				R1L2	Investment in management and conservation of natural resources.	Proportion of investment from community and local governments to sustain natural resources	0.25	0.0085	(Courtney et al., 2008)
				R1L3	Developers and communities incorporate risk reduction into the location and design of structures.	Risk reduction measures incorporated into the location and design of structures	0.3	0.0102	(Courtney et al., 2008)
				R1L4	Ownership of farming equipment (own, rent, borrow pieces of equipment)	Proportion of agricultural households who have ownership of farming equipment	0.25	0.0085	(Quandt, 2018)
		Resistance	0.15	R2L1	Social support and network systems on DRR activities	Presence of social support and systems for implementation of disaster risk reduction activities to reduce hazard impacts	0.14	0.0042	(Orencio & Fujii, 2013)
				R2L2	Protection and enhancement of ecosystem and bio-diversity	Sensitive habitats, ecosystems, and natural features protect and maintained to reduce risk from hazards	0.19	0.0057	(Courtney et al., 2008)
				R2L3	Irrigation for productive agriculture	Proportion of agricultural land area equipped with irrigation facilities for productive agriculture	0.16	0.0048	(Quandt, 2018)
				R2L4	Access to public services	Proportion of population with easy access to public facilities (schools, hospitals)	0.22	0.0066	(Quandt, 2018)
				R2L5	Income stability	Proportion of population with stable income (salaried jobs)	0.29	0.0087	(Quandt, 2018)
		Adaptation	0.27	R3L1	Education Level	Proportion of population with secondary and tertiary level of education	0.24	0.01296	(Ainuddin & Routray, 2012)
				R3L2	Social protection and safety of vulnerable groups	Proportion of vulnerable population covered by social protection systems (insurances, benefits, support system etc.)	0.2	0.0108	(Orencio & Fujii, 2013)
				R3L3	Indigenous knowledge and technologies	Application of indigeneous knowledge and technologies in farming and other livelihood activities	0.21	0.01134	(Orencio & Fujii, 2013)
				R3L4	Availability of robust road network	Proportion of 'all-season' roads in comparison to total road network within community/local government	0.2	0.0108	(Quandt, 2018)
				R3L5	Remittance	Proportion of remittance and income from external sources as a source of income for the community	0.15	0.0081	(Quandt, 2018)
		Planning	0.41	R4L1	Education Level	Proportion of population with secondary and tertiary level of education	0.21	0.01722	(Ifejika Speranza et al., 2014)
				R4L2	Community-Based Planning	Presence of community based approaches in planning of DRM and development activities	0.21	0.01722	(US Department of Homeland Security, 2016)
				R4L3	Protected areas and ecosystems	Proportion of important sites for terrestrial and freshwater biodiversity that are covered by protected areas, by ecosystem type	0.22	0.01804	(SDG, 2017)
				R4L4	Investment in early warning and evacuation system	Financial resources available to maintain and improve warning and evacuation systems	0.22	0.01804	(Courtney et al., 2008)
				R4L5	Access to a bank account	Proportion of population with ownership of accounts in financial institutions (banks)	0.14	0.01148	(Quandt, 2018b)
Manage/Response	0.51	Preparedness	0.18	R5L1	Dedicated, trained and equipped human re- sources for emergencies	Number of dedicated, trained and equipped human resources (per 1000 households) for emergencies	0.13	0.011934	(World Health Organization, 2017)
				R5L2	Public Information and Warning	Proportion of population covered and quality of public information and warning services	0.2	0.01836	(US Department of Homeland Security, 2016)
				R5L3	Understanding of functioning environment and ecosystems	Documentation and understanding of the functioning, linkages and interrelationships between environment, ecosystem and livelihood activitiesr	0.19	0.017442	(Orencio & Fujii, 2013)
				R5L4	Community warning and evacuation infrastructure	Availability of community warning and evacuation infrastructure for emergencies	0.22	0.020196	(Courtney et al., 2008)
				R5L5	Financial resources for emergency preparedness	Proportion of financial resources of local government/community allocated for emergency preparedness	0.27	0.024786	(World Health Organization, 2017)
		Capacity	0.26	R6L1	Basic emergency and relief services	Provision of basic emergency and relief services for the local communities (number of emergency responders & emergency relief facilities per 1000 people)	0.16	0.021216	(Courtney et al., 2008)
				R6L2	Social Institutional Capability	Capacity of the social institutions within the community to respond to emergencies	0.18	0.023868	(Oxfam, 2013)
				R6L3	Threats and Hazards Identification	Activities undertaken to identify, categorize and monitor threats and hazards	0.22	0.029172	(US Department of Homeland Security, 2016)
				R6L4	Ownership of farming equipment	Proportion of agricultural households who have ownership of and access to (own, rent, borrow pieces of equipment) farming equipment	0.14	0.018564	(Quandt, 2018)
				R6L5	Support for emergency response	Availability of organizations, volunteers and adequate resources to support emergency response activities	0.3	0.03978	(Courtney et al., 2008)
		Contingency	0.24	R7L1	Non-farm skills	Agricultural communities have gained and practice non-farming skills	0.15	0.01836	(Ifejika Speranza et al., 2014)
				R7L2	Health and Social Services	Proportion of population with access to proper health and social services (hospitals, ambulance etc)	0.31	0.037944	(US Department of Homeland Security, 2016)
				R7L3	Crop Yields	Amount of storage of crops yield in the previous years (per 1000 households)	0.26	0.031824	(Ifejika Speranza et al., 2014)
				R7L5	Contingency Resources	Availaibility of contingency resources (foods, equipments, personnel) to respond to emergencies	0.27	0.033048	(Oxfam, 2013)
		Management	0.32	R8L1	Labor Availability	Proportion of working-age population who are available as labor for agricultural and livelihood activities within the community	0.23	0.037536	(Quandt, 2018)
				R8L2	Cooperation with local community for DRR activities	Cooperation, involvement and prioritization of local communities for planning, implementation and monitoring of DRR activities	0.37	0.060384	(Orencio & Fujii, 2013)
				R8L5	Financial support for community actions	Financial support mechanism are transparent, accountable, and available to support planned community actions.	0.41	0.066912	(Courtney et al., 2008)
Recovery	0.29	Legislature	0.24	R9L1	Adoption and implementation of DRR strategies	Local governments that adopt and implement local disaster risk reduction strategies in line with national disaster risk reduction strategies	0.18	0.012528	(SDG, 2017)
				R9L2	Local to national coordinating Structure	Availaibilty of coordinating structure and mechanism from local to national level for emergency response	0.19	0.013224	(US Department of Homeland Security, 2016)
				R9L3	Environmental practices in risk reduction	Implementation of environmental practices and nature based solutions to mitigate hazards and risks	0.37	0.025752	(Orencio & Fujii, 2013)
				R9L5	Protection of small scale farmers	Degree of application of a legal/regulatory/ policy/institutional framework which recognizes and protects access rights for small-scale farmers and fisheries	0.26	0.018096	(SDG, 2017)
		Economy	0.24	R10L2	Income gained through membership in groups	Proportion of household income generated and gained through group memberships	0.56	0.038976	(Ifejika Speranza et al., 2014)
				R10L4	Financial resources to support the recovery	Financial resources available to local governments and communities to support recovery	0.44	0.030624	Courtney et al., 2008)
		Reconstruction	0.18	R11L3	Supportive policy and institutional structure	Policy and institutional structure developed to support effective recovery process	0.51	0.026622	(Orencio & Fujii, 2013b)
				R11L4	Use of group tools, equipment and infrastructur	Availability of local tools, equipments, infrastructure and manpower for recovery	0.49	0.025578	(Ifejika Speranza et al., 2014)
		Resilient	0.34	R12L2	Community access to basic social services	Proportion of population in the community with access to basic social services (healthcare, education, WASH etc.)	0.22	0.021692	(Orencio & Fujii, 2013)
				R12L3	Integrity of natural and built environment	Actions undertaken for the sustainabel integration of natural and built environment	0.19	0.018734	(Oxfam, 2013)
				R12L4	Infrastructure System	Availability and quality of infrastructure systems and services	0.26	0.025636	(US Department of Homeland Security, 2016)
				R12L5	Promotion of stable and robust economies	Financial resources available to promote stable and robust economies, reduce vulnerability to hazards, and aid in disaster recovery.	0.33	0.032538	(Courtney et al., 2008)

## Sheet: Input Values_Livelihood
INSTRUCTIONS			Check the measurement index (description of indicator including the metric of measurement)	Check the type of indicator (subjectiive or objective)	Check the effect of the indicator on the Livelihood Resilience (positive or negative)	Input the assessment value for the indicator	The indicator weightage is automatically copied from previous sheet	Adjusted value of the indicator will be automatically calculated
A	B	C	D	E	F	G	I	H
Dimension	Code	Indicators	Indicator Description (Measurement)	Type of Indicator	Effects on Livelihood Resilience	Input Value	Indicator Wts	Value = Input * Indicator Weightage * 10
Human	L1R1	Home ownership	Proportion of households that have full ownership of their houses	Objective	Positive	1	0.00739941	0.0739941
	L1R2	Physical and mental health	Proportion of population with physical or mental health issues (disabilities)	Objective	Negative	2	0.0189377	0.568131
	L1R3	Innovation potential	Potential of the communities to innovate and develop new ideas and skills for livelihood	Subjective	Positive	5	0.00436373	0.218187
	L1R4	Level of expertise and skills	Proportion of working population with accredited expertise and skills for livelihood	Objective	Positive	4	0.0111857	0.447429
	L1R5	Ability and health of labor	Proportion of working age population with physical and mental health issues (disabilities)	Objective	Negative	3	0.0425609	0.851218
	L1R6	Farmer education	Proportion of farmer households with secondary or tertiary education	Objective	Positive	0	0.00791611	0
	L1R7	Financial circumstance	Proportion of households with financial issues such as poverty, debts, lack of ownership etc.	Objective	Negative	0	0.0258842	1.29421
	L1R8	Traditional ecological knowledge	Adoption and implementation of traditional ecological knowledge & skills in livelihood activities	Subjective	Positive	2	0.0051249	0.102498
	L1R9	Land ownership and secure land rights	Proportion of households with secure land ownership and rights	Objective	Positive	4	0.0079636	0.318544
	L1R10	Income	Average income level of households	Objective	Positive	3	0.0119559	0.358677
	L1R11	Access to basic services	Proportion of population living in households with access to basic services (healthcare, education, transportation, WASH etc.)	Objective	Positive	4	0.0117543	0.470173
	L1R12	Stability of income	Proportion of working-age population with stable jobs (salary) and income sources	Objective	Positive	5	0.0149535	0.747673
Social	L2R1	Conservation and protection of cultural and natural heritage and resource	Proportion of municipal or central government budget for preservation, protection and conservation of cultural and natural heritage and resources	Objective	Positive	2	0.0084334	0.168668
	L2R2	Social resources and support	Proportion of households/population who are engaged in social activities such as networks, groups, affiliations etc.	Objective	Positive	4	0.0196287	0.785146
	L2R3	Pro-poor public social spending	Proportion of total municipal or government budget designated to support the poor and vulnerable populations	Objective	Positive	3	0.00779255	0.233776
	L2R4	Application of Local Disaster Risk Reduction strategies	Development, adoption and implementation of local disaster risk reduction strategies in line with national disaster risk reduction strategies	Subjective	Positive	1	0.0119791	0.119791
	L2R5	Social protection for vulnerable groups	Proportion of population covered by social protection systems such as insurance, subsistence allowances, facilities etc.	Objective	Positive	0	0.0207968	0
	L2R6	Exchange and reciprocity of social capital	Availability of mechanisms and systems to facilitate the transfer of social and cultural values, norms, knowledge and skills	Subjective	Positive	2	0.0202696	0.405392
	L2R7	Cooperative societies, self-help groups	Availability and access of the population to cooperative societies and self help groups for social support	Subjective	Positive	3	0.0100408	0.301224
	L2R8	Social Networking	Proportion of households involved in social networks, organizations and groups	Objective	Positive	4	0.00940706	0.376282
	L2R9	Access to state	Proportion of population with ease of access to public facilities, markets, government agencies etc.	Objective	Positive	2	0.013779	0.27558
	L2R10	Skills, knowledge and abillity of labor	Proportion of working-age population with accredited skills & knowledge	Objective	Positive	3	0.012347	0.370411
	L2R11	Participatory collaboration mechanisms	Inclusion of participatory approaches and mechanisms in development planning an disaster risk management	Subjective	Positive	3	0.0238063	0.714189
	L2R12	Gender equity	Adoption of gender equity and inclusion within community including immunization, access to facilities, income generation etc.	Subjective	Positive	3	0.0117196	0.351589
Natural	L3R1	Quality of bio-diversity and natural resources	Actions undertaken to maintain and enhance the quality, health and status of bio-diversity & natural resources including flora & fauna, land, air, water etc.	Objective	Positive	5	0.0168	0.84
	L3R2	Productive agriculture	Proportion of agricultural area with irrigation and agricultural system facilities	Objective	Positive	4	0.0144	0.576
	L3R3	Development of adaptive resources for agricultural sustainability	Actions undertaken to develop and enhance agricultural resources for sustainable agriculture	Subjective	Positive	0	0.0096	0
	L3R4	Agricultural sustainability	Research and development for innovation in agricultural systems and mechanisms	Subjective	Positive	5	0.0144	0.72
	L3R5	Agricultural capacity	The capacity of agricultural land computed through soil capability index	Objective	Positive	2	0.0288	0.576
	L3R6	Access to natural resources	Access of the community/households to natural resources for their livelihood activities	Subjective	Positive	2	0.0312	0.624
	L3R7	Genetic conservation for food and agricultural sustainability	Number of plant and animal genetic resources conserved and enhanced for food and agricultural sustainability	Objective	Positive	3	0.0096	0.288
	L3R8	Sustainable land use	Proportion of land consumption rate compared to population growth rate	Objective	Positive	2	0.0384	0.768
	L3R10	Location of community	Distance of community from economic activity centers to allow adequate economic opportunities	Objective	Positive	1	0.036	0.36
	L3R11	Environmental services	Incorporation of sustainable environmental practices for livelihood activities	Subjective	Positive	4	0.012	0.48
	L3R12	Soil capacity	Classification of soil capacity in terms of soil fertility, moisture, organic content etc.	Objective	Positive	1	0.0288	0.288
Physical	L4R1	Household assets	Proportion of household with required assets for livelihood sustainability and stability	Objective	Positive	2	0.0155237	0.310474
	L4R2	Quality and status of critical infrastructure	(a) Damage to critical infrastructure and (b) number of disruptions to basic services, attributed to disasters	Subjective	Negative	5	0.0132624	0
	L4R3	Infrastructure and facilities to enhance productive agriculture	Proportion of agricultural land equipped with a) irrigation, b) farm mechanization, c) accessibility from nearest markets	Objective	Positive	3	0.0132634	0.397903
	L4R4	Accessibility to transportation	Proportion of population that has convenient access to public transport	Objective	Positive	2	0.0133701	0.267402
	L4R5	Sustainable transportation and road networks	Proportion of the rural population who live within 2 km of an all-season road	Objective	Positive	5	0.022254	1.1127
	L4R6	Expenditure on essential and critical services	Proportion of total government spending on essential services (education, health and social protection)	Objective	Positive	4	0.0139551	0.558204
	L4R7	Development aid and support	Total official international support (official development assistance plus other official flows) to infrastructure	Objective	Positive	1	0.00982763	0.0982763
	L4R8	Environmental practices that reduce hazard risk	Adoption and implementation of environmental practices and nature based solutions to reduce hazards and risk	Subjective	Positive	2	0.0147199	0.294398
	L4R9	Prevention of unsustainable land use	Policies and instruments to prevent unsustainable use of land and resources	Subjective	Positive	5	0.028511	1.42555
	L4R10	Slum and informal settlements and vulnerable population	Proportion of urban population living in slums, informal settlements or inadequate housing	Objective	Negative	3	0.0113531	0.227061
	L4R11	Availability of WASH services	Proportion of population using (a) safely managed sanitation services and (b) a hand-washing facility with soap and water	Objective	Positive	2	0.0177179	0.354358
	L4R12	Telecommunication and network coverage	Proportion of population covered by a mobile network, by technology	Objective	Positive	5	0.0262418	1.31209
Financial	L5R1	Availability of housing capital	Proportion of household funds comprised of housing and shelter services	Objective	Positive	5	0.010016	0.5008
	L5R2	Diverse and environmentally sustainable livelihoods	Proportion of local economic and livelihood activities that are characterized as diversified and environmentally sustainable	Objective	Positive	2	0.0134704	0.269409
	L5R3	Livelihood Viability	Presence of positive environment (social, cultural, financial) that supports the development and expansion of livelihood activities	Subjective	Positive	5	0.012799	0.639949
	L5R4	Support for poor households	Policies and strategies to enhance the financial capacity of population living below the national poverty line.	Subjective	Positive	5	0.0066	0.33
	L5R5	Assistance for vulnerable population and groups	Total official development assistance grants from all donors that focus on poverty reduction as a share of the recipient country’s gross national income	Objective	Positive	1	0.0178104	0.178104
	L5R6	Employment	Proportion of working-age population engaged in sustainable income generating activities	Objective	Positive	2	0.0200305	0.400609
	L5R7	Income and economy of small-scale farmers	Monthly average income of small-scale farmers	Objective	Positive	3	0.0227354	0.682062
	L5R8	Availability of social capital	Presence of social support mechanisms, institutions and services to enhance financial status of the communities	Subjective	Positive	5	0.0201252	1.00626
	L5R9	Recovery policies and decisions	Presence of policies, instruments, institutions and mechanisms for effective recovery of economy	Subjective	Positive	2	0.0241663	0.483326
	L5R10	Diversified economic activities	Proportion of households with multiple sources of income	Objective	Positive	4	0.0473776	1.89511
	L5R11	Access to livelihood support	Proportion of households with access to financial support for livelihood	Objective	Positive	2	0.01888	0.377599
	L5R12	Poverty and economic status	Proportion of the population living below the international/national poverty line	Objective	Negative	1	0.0066	0.264
								28.4584

## Sheet: Input Values_Resilience
INSTRUCTIONS				Check the measurement index (description of indicator including the metric of measurement)	Check the type of indicator (subjectiive or objective)	Check the effect of the indicator on the Livelihood Resilience (positive or negative)	Input the value of indicator	The indicator weightage is automatically copied from previous sheet	Adjusted value of the indicator will be automatically calculated
A	B	C	D	E	F	G	H	I	J
Dimension	Sub -Dimension	Code	Indicators	Indicator Description (Measurement)	Type of indicator	Effects on Resilience	Input Value	Indicator Weightage	Value = Input * Indicator Weightage * 10
Absorb	Investment	R1L1	Comprehensive partnership with external agencies on DRR	Actions undertaken for enhancing partnerships with external agencies for disaster risk management	Subjective	Positive	5	0.0068	0.34
		R1L2	Communities and local governments invest in management and conservation to sustain their natural resources.	Proportion of investment from community and local governments to sustain natural resources	Objective	Positive	2	0.0085	0.17
		R1L3	Developers and communities incorporate risk reduction into the location and design of structures.	Risk reduction measures incorporated into the location and design of structures	Subjective	Positive	3	0.0102	0.306
		R1L4	Ownership of farming equipment (own, rent, borrow pieces of equipment)	Proportion of agricultural households who have ownership of farming equipment	Objective	Positive	5	0.0085	0.425
	Resistance	R2L1	Social support and network systems on DRR activities	Presence of social support and systems for implementation of disaster risk reduction activities to reduce hazard impacts	Subjective	Positive	4	0.0042	0.168
		R2L2	Protection and enhancement of ecosystem and bio-diversity	Sensitive habitats, ecosystems, and natural features protect and maintained to reduce risk from hazards	Subjective	Positive	1	0.0057	0.057
		R2L3	Irrigation for productive agriculture	Proportion of agricultural land area equipped with irrigation facilities for productive agriculture	Objective	Positive	2	0.0048	0.096
		R2L4	Access to public services	Proportion of population with easy access to public facilities (schools, hospitals)	Objective	Positive	1	0.0066	0.066
		R2L5	Income stability	Proportion of population with stable income (salaried jobs)	Objective	Positive	2	0.0087	0.174
	Adaptation	R3L1	Education Level	Proportion of population with secondary and tertiary level of education	Objective	Positive	1	0.01296	0.1296
		R3L2	Social protection and safety of vulnerable groups	Proportion of vulnerable population covered by social protection systems (insurances, benefits, support system etc.)	Objective	Positive	2	0.0108	0.216
		R3L3	Indigenous knowledge and technologies	Application of indigeneous knowledge and technologies in farming and other livelihood activities	Subjective	Positive	1	0.01134	0.1134
		R3L4	Availability of robust road network	Proportion of 'all-season' roads in comparison to total road network within community/local government	Objective	Positive	0	0.0108	0
		R3L5	Remittance	Proportion of remittance and income from external sources as a source of income for the community	Objective	Positive	2	0.0081	0.162
	Planning	R4L1	Education Level	Proportion of population with secondary and tertiary level of education	Objective	Positive	3	0.01722	0.5166
		R4L2	Community-Based Planning	Presence of community based approaches in planning of DRM and development activities	Subjective	Positive	2	0.01722	0.3444
		R4L3	Protected areas and ecosystems	Proportion of important sites for terrestrial and freshwater biodiversity that are covered by protected areas, by ecosystem type	Objective	Positive	3	0.01804	0.5412
		R4L4	Investment in early warning and evacuation system	Financial resources available to maintain and improve warning and evacuation systems	Objective	Positive	2	0.01804	0.3608
		R4L5	Access to a bank account	Proportion of population with ownership of accounts in financial institutions (banks)	Objective	Positive	4	0.01148	0.4592
Manage/ Response	Preparedness	R5L1	Dedicated, trained and equipped human re- sources for emergencies	Number of dedicated, trained and equipped human resources (per 1000 households) for emergencies	Objective	Positive	3	0.011934	0.35802
		R5L2	Public Information and Warning	Proportion of population covered and quality of public information and warning services	Objective	Positive	2	0.01836	0.3672
		R5L3	Understanding of functioning environment and ecosystems	Documentation and understanding of the functioning, linkages and interrelationships between environment, ecosystem and livelihood activities	Subjective	Positive	3	0.017442	0.52326
		R5L4	Community warning and evacuation infrastructure	Availability of community warning and evacuation infrastructure for emergencies	Subjective	Positive	0	0.020196	0
		R5L5	Financial resources for emergency preparedness	Proportion of financial resources of local government/community allocated for emergency preparedness	Objective	Positive	3	0.024786	0.74358
	Capacity	R6L1	Basic emergency and relief services	Provision of basic emergency and relief services for the local communities (number of emergency responders & emergency relief facilities per 1000 people)	Objective	Positive	2	0.021216	0.42432
		R6L2	Social Institutional Capability	Capacity of the social institutions within the community to respond to emergencies	Subjective	Positive	1	0.023868	0.23868
		R6L3	Threats and Hazards Identification	Activities undertaken to identify, categorize and monitor threats and hazards	Subjective	Positive	3	0.029172	0.87516
		R6L4	Ownership of farming equipment	Proportion of agricultural households who have ownership of and access to (own, rent, borrow pieces of equipment) farming equipment	Objective	Positive	2	0.018564	0.37128
		R6L5	Support for emergency response	Availability of organizations, volunteers and adequate resources to support emergency response activities	Subjective	Positive	3	0.03978	1.1934
	Contingency	R7L1	Non-farm skills	Agricultural communities have gained and practice non-farming skills	Subjective	Positive	5	0.01836	0.918
		R7L2	Health and Social Services	Proportion of population with access to proper health and social services (hospitals, ambulance etc)	Objective	Positive	3	0.037944	1.13832
		R7L3	Crop Yields	Amount of storage of crops yield in the previous years (per 1000 households)	Objective	Positive	5	0.031824	1.5912
		R7L5	Contingency Resources	Availaibility of contingency resources (foods, equipments, personnel) to respond to emergencies	Subjective	Positive	3	0.033048	0.99144
	Management	R8L1	Labor Availability	Proportion of working-age population who are available as labor for agricultural and livelihood activities within the community	Objective	Positive	5	0.037536	1.8768
		R8L2	Cooperation with local community for DRR activities	Cooperation, involvement and prioritization of local communities for planning, implementation and monitoring of DRR activities	Subjective	Positive	3	0.060384	1.81152
		R8L5	Financial support for community actions	Financial support mechanism are transparent, accountable, and available to support planned community actions.	Subjective	Positive	2	0.066912	1.33824
Recovery	Legislature	R9L1	Adoption and implementation of DRR strategies	Local governments that adopt and implement local disaster risk reduction strategies in line with national disaster risk reduction strategies	Subjective	Positive	3	0.012528	0.37584
		R9L2	Local to national coordinating Structure	Availaibilty of coordinating structure and mechanism from local to national level for emergency response	Subjective	Positive	2	0.013224	0.26448
		R9L3	Environmental practices in risk reduction	Implementation of environmental practices and nature based solutions to mitigate hazards and risks	Subjective	Positive	3	0.025752	0.77256
		R9L5	Protection of small scale farmers	Degree of application of a legal/regulatory/ policy/institutional framework which recognizes and protects access rights for small-scale farmers and fisheries	Subjective	Positive	5	0.018096	0.9048
	Economy	R10L2	Income gained through membership in groups	Proportion of household income generated and gained through group memberships	Objective	Positive	3	0.038976	1.16928
		R10L4	Financial resources to support the recovery	Financial resources available to local governments and communities to support recovery	Objective	Positive	2	0.030624	0.61248
	Reconstruction	R11L3	Supportive policy and institutional structure	Policy and institutional structure developed to support effective recovery process	Subjective	Positive	5	0.026622	1.3311
		R11L4	Use of community resources for recovery	Availability of local tools, equipments, infrastructure and manpower for recovery	Subjective	Positive	2	0.025578	0.51156
	Resilient	R12L2	Community access to basic social services	Proportion of population in the community with access to basic social services (healthcare, education, WASH etc.)	Objective	Positive	2	0.021692	0.43384
		R12L3	Integrity of natural and built environment	Actions undertaken for the sustainabel integration of natural and built environment	Subjective	Positive	2	0.018734	0.37468
		R12L4	Infrastructure System	Availability and quality of infrastructure systems and services	Subjective	Positive	3	0.025636	0.76908
		R12L5	Promotion of stable and robust economies	Financial resources available to promote stable and robust economies, reduce vulnerability to hazards, and aid in disaster recovery.	Subjective	Positive	2	0.032538	0.65076
							SUM		27.5761

## Sheet: Calculation Details 
Dimension			X1 : Human Capital	X2 : Social Capital	X3: Natural Capital	X4: Physical Capital	X5: Economical Capital
			Total Value of LD is equal to 50. The total value has been equally divided into five dimensions. Thus, each dimensions carries the weightage of total value equal to 10.
P1 : Absorb	Total Value of RD is equal to 50. The total value has been equally divided into three dimensions. Thus, each dimensions carries the weightage of total value of 16.66666667	K1	(KT/number of column of indicators in the framework) + ( XT/No of rows of indicators in the framework ). Thus the maximum weightage of each indicator is 1.666666667.
		K2
		K3
		K4
P2: Manage		K5
		K6
		K7
		K8
P3: Recover		K9
		K10
		K11
		K12

## Sheet: Calculation Justification
Code	Calculation process	Ideal Value	Descriptions
LD	Total Value of LD = 50	50	LD = Livelihood Dimensions, the framework has set maximum total value up to 100 and has been equally divided with RD and LD. So, the maximum value of both RD and LD is equal to 50.
X	LD/N	10	N represents number of livelihood dimensions
			X represents livelihood dimensions, there are five livelihood dimensions. Thus, X1 : Human Capital, X2 = Social Capital, X3: Natural Capital, X4: Physical Capital, X5 = Institutional Capital.
RD	Total value of RD= 50	50	RD = Resilience Dimensions, the framework has set maximum total value up to 100 and has been equally divided with RD and LD. So, the maximum value of both LD and SD is equal to 50.
P	RD/Q	16.6667	P represents dimensions of resilience. There are three resilience dimensions in the framework. Thus, P1 : Absorb, P2: Manage, P3: Recover.
			Q represents number of resilience dimensions in the framework.
K	P/S	4.16667	S represents number of sub division of each RD
(1 to 12)			K represents sub divisions of RD. There are 12 sub dimensions. And K1 to K 12 have been set accordingly.
T	(KT/ number of column of indicators in the framework) + ( XT/No of rows of indicators in the framework ).	1.66667	T represents indicator the framework. All together there are 60 indicators. KT represents the variables use to measure resilience and XT represents variables use to measure Livelihood.

[truncated: 3 more sheets: SumValue, Idel Value testing , Score Board for SA]
